# Supplementary material for: 19F NMR‐Based Fragment Screening for 14 Different Biologically Active RNAs and 10 DNA and Protein Counter‐Screens
Source: Chembiochem. 2020 Sep 25;22(2):423–33. doi: 10.1002/cbic.202000476 (PMC7436455; doi:10.1002/cbic.202000476)
Supplement: Supplementary file 1 — Supplementary [file CBIC-22-423-s001.xlsx]

## Sheet: Tabelle1
Biomolecule	Fragment number	sig. /ppm	Ref 0 ms	Ref 200 ms	Target 0 ms	Target 200 ms	hitscore	classification
Adenine-sensing riboswitch	5	-112.222	4.53973e+07	1.55494e+07	3.92063e+07	8.20455e+06	0.610963	weak binder
	9	-113.948	3.5243e+07	1.82639e+07	2.635e+07	1.37001e+06	0.100328	strong binder
	11	-116.07	2.26265e+07	1.68909e+07	1.77748e+07	8.5342e+06	0.643167	weak binder
	28	-112.179	1.88498e+07	1.17353e+07	2.15398e+07	6.51936e+06	0.486154	weak binder
	32	-114.672	2.17444e+07	1.46936e+07	2.29313e+07	6.53644e+06	0.421825	weak binder
	37	-121.592	2.74567e+07	1.85034e+07	2.85942e+07	1.1854e+07	0.615153	weak binder
	43	-75.5045	5.7311e+07	3.91858e+07	5.70075e+07	2.39332e+07	0.614012	weak binder
	47	-112.063	1.93772e+07	1.08742e+07	2.01435e+07	135228	0.0119626	strong binder
	52	-116.446	1.18058e+07	9.00725e+06	1.31005e+07	4.5581e+06	0.456035	weak binder
	57	-123.125	2.41063e+07	6.54835e+06	2.21988e+07	-322983	-0.053561	strong binder
	58	-125.444	2.06499e+07	1.4327e+07	2.01818e+07	7.09519e+06	0.506717	weak binder
	69	-112.509	2.0357e+07	1.11537e+07	2.04588e+07	911799	0.0813419	strong binder
	71	-112.926	4.91877e+06	1.86873e+06	4.19933e+06	953203	0.59747	weak binder
	75	-120.618	2.2371e+07	1.32255e+07	2.02606e+07	-591902	-0.0494162	strong binder
	86	-64.6505	6.19589e+06	4.61785e+06	4.82344e+06	159266	0.0443026	strong binder
	88	-106.193	1.87083e+07	1.31216e+07	1.94187e+07	4.70972e+06	0.345799	weak binder
	92	-112.44	2.06561e+07	1.36739e+07	2.188e+07	8.90071e+06	0.614516	weak binder
	99	-123.023	2.87314e+07	6.03959e+06	2.5388e+07	1.27856e+06	0.239574	strong binder
Guanidine-II-sensing riboswitch	6	-112.417	2.12996e+07	1.17751e+07	1.97125e+07	7.00878e+06	0.643142	weak binder
	20	-142.569	2.38202e+07	9.7637e+06	1.91879e+07	3.97205e+06	0.50503	weak binder
	29	-112.396	2.21502e+07	1.60896e+07	1.8752e+07	8.95531e+06	0.65745	weak binder
	40	-139.243	2.42589e+07	4.3383e+06	1.7634e+07	1.85834e+06	0.589286	weak binder
	57	-123.116	3.1924e+07	8.31401e+06	2.60429e+07	2.01216e+06	0.296675	strong binder
	59	-132.994	2.82517e+07	5.54516e+06	2.24092e+07	2.66942e+06	0.606908	weak binder
	86	-64.571	7.76087e+06	5.61614e+06	5440176	2.41534e+06	0.613532	weak binder
ZMP-sensing riboswitch	4	-111.633	1.84655e+07	1.61964e+07	2.13438e+07	1.14537e+07	0.611809	weak binder
	5	-112.194	4.75006e+07	2.03742e+07	4.83841e+07	1.08669e+07	0.523624	weak binder
	9	-113.855	38802999	2.07989e+07	3.46846e+07	579035	0.0311453	strong binder
	13	-118.191	2.08001e+07	1.65985e+07	1.99718e+07	5.60852e+06	0.351906	weak binder
	20	-142.591	2.5077e+07	1.00936e+07	2.30247e+07	5.32384e+06	0.574463	weak binder
	32	-114.624	2.34999e+07	1.65457e+07	2.79319e+07	1.43322e+06	0.0728778	strong binder
	37	-121.528	2.96658e+07	2.33178e+07	3.45727e+07	1.79841e+07	0.661797	weak binder
	41	-60.8707	8.77424e+06	8.41164e+06	1.14675e+07	6.06113e+06	0.551331	weak binder
	47	-112.014	2.59891e+07	1.74623e+07	2.69609e+07	324627	0.0179201	strong binder
	52	-116.422	1.76562e+07	1.38626e+07	1.86589e+07	9.29241e+06	0.634298	weak binder
	57	-123.085	3.18934e+07	8.44744e+06	3.24111e+07	743864	0.0866513	strong binder
	58	-125.4	2.68177e+07	2.04149e+07	2.75346e+07	1.0771e+07	0.513868	weak binder
	59	-132.994	2.82517e+07	5.54516e+06	2.67343e+07	3.37872e+06	0.643895	weak binder
	69	-112.439	2.12484e+07	1.17145e+07	1.94122e+07	3.25035e+06	0.30371	strong binder
	71	-112.865	5.97194e+06	3.10424e+06	4.9236e+06	1.55911e+06	0.60919	weak binder
	75	-120.531	2.5973e+07	1.51808e+07	2.49391e+07	-262010	-0.0179748	strong binder
	76	-121.765	2.4603e+07	1.55339e+07	2.08857e+07	6.75733e+06	0.512427	weak binder
	86	-64.571	7.76087e+06	5.61614e+06	6.05813e+06	1.57933e+06	0.360252	strong binder
	87	-82.8327	4.70508e+07	3.17869e+07	4.46091e+07	6.51068e+06	0.216034	strong binder
	88	-106.147	2.50226e+07	1.8061e+07	2.44408e+07	4.40533e+06	0.24972	strong binder
	99	-122.951	3.35932e+07	5.95214e+06	3.21463e+07	1.42774e+06	0.250666	strong binder
TPP-sensing riboswitch thiM (80)	6	-112.417	1.23112e+07	4.92907e+06	1.52639e+07	4.05852e+06	0.664105	weak binder
	9	-113.823	3.06104e+07	1.73307e+07	2.98215e+07	170265	0.0100844	strong binder
	10	-114.675	2.23986e+07	1.41712e+07	1.86137e+07	2.8969e+06	0.245989	strong binder
	18	-134.142	2.07409e+07	1.62298e+07	1.89593e+07	9.22975e+06	0.622129	weak binder
	29	-112.396	1.18798e+07	9.54923e+06	1.28747e+07	6.12834e+06	0.592172	weak binder
	38	-126.589	9.02907e+06	5.00823e+06	9.77968e+06	393897	0.0726134	strong binder
	47	-112.056	1.44431e+07	8.20541e+06	1.53569e+07	3.6811e+06	0.421925	weak binder
	49	-113.763	1.1953e+07	1.16067e+07	1.6922e+07	9.12531e+06	0.555343	weak binder
	50	-114.519	3.30182e+07	2.40408e+07	3.14074e+07	-517804	-0.0226432	strong binder
	57	-123.116	1.47584e+07	3.17748e+06	1.55251e+07	-84554.5	-0.0252964	strong binder
	67	-111.963	1.90835e+07	1.76386e+07	2.26091e+07	1.33802e+07	0.640286	weak binder
	71	-112.865	4.56729e+06	4.56889e+06	6.73772e+06	3.56794e+06	0.529362	weak binder
	71	-115.37	3.7208e+06	2.97109e+06	6.26907e+06	2.77661e+06	0.554667	weak binder
	75	-120.577	1.85062e+07	9.51594e+06	1.95164e+07	824613	0.0821705	strong binder
	86	-64.571	7.41784e+06	2.89439e+06	5.6024e+06	1.38793e+06	0.63491	weak binder
	88	-106.147	1.59945e+07	1.28885e+07	1.81997e+07	8.79007e+06	0.599376	weak binder
	91	-112.183	1.17976e+07	9.24388e+06	1.46007e+07	7.13513e+06	0.623689	weak binder
	99	-123.018	2.98204e+07	3.81717e+06	2.66706e+07	-45006.7	-0.0131831	strong binder
	100	-128.107	1.90239e+07	1.45739e+07	1.91402e+07	8984806	0.612754	weak binder
cGAMP-sensing riboswitch	9	-113.855	38802999	2.07989e+07	3.27929e+07	3.4086e+06	0.193919	strong binder
	57	-123.085	3.18934e+07	8.44744e+06	2.96498e+07	-139810	-0.0178029	strong binder
	75	-120.531	2.5973e+07	1.51808e+07	2.19115e+07	1.3271e+06	0.103623	strong binder
	79	-134.032	2.10616e+07	5.2976e+06	1.99273e+07	1836554	0.366411	weak binder
	86	-64.571	7.76087e+06	5.61614e+06	8.42991e+06	2.99096e+06	0.490298	weak binder
	88	-106.147	2.50226e+07	1.8061e+07	2.39484e+07	1.04463e+07	0.604331	weak binder
	99	-122.951	3.35932e+07	5.95214e+06	3.27194e+07	2.5999e+06	0.448467	weak binder
TPP-sensing riboswitch tenA	5	-112.177	3.86971e+07	1.82966e+07	3.39611e+07	1.04753e+07	0.652366	weak hit
	6	-112.417	1.25584e+07	7.39827e+06	1.31396e+07	5.06477e+06	0.654308	weak hit
	9	-113.823	3.49383e+07	2.05885e+07	3.00156e+07	565381	0.0319647	strong binder
	10	-114.675	2.68401e+07	1.50978e+07	2.34556e+07	8.26562e+06	0.626466	weak binder
	11	-116.018	1.84242e+07	8.99591e+06	1.61919e+07	2.57278e+06	0.325425	strong binder
	13	-118.212	1.71254e+07	1.61979e+07	1.82282e+07	8.6304e+06	0.500574	weak binder
	24	-70.3042	1.01224e+08	7.94383e+07	1.07064e+08	4.60031e+07	0.547514	weak binder
	28	-112.146	2.12243e+07	1.51613e+07	2.32599e+07	8.71284e+06	0.524384	weak binder
	32	-114.645	2.55206e+07	1.65218e+07	2.5962e+07	3.46785e+06	0.206327	strong binder
	37	-121.555	2.43129e+07	1.52859e+07	2.39393e+07	9.82134e+06	0.652537	weak binder
	38	-126.589	1.22733e+07	5.64204e+06	9.78076e+06	-1.0659e+06	-0.237066	strong binder
	39	-133.951	3.66037e+07	2.42198e+07	3.66492e+07	5.5282e+06	0.227968	strong binder
	47	-112.056	1.22767e+07	1.03165e+07	1.27371e+07	-1.67526e+06	-0.156516	strong binder
	50	-114.519	3.24531e+07	2.31269e+07	3.28166e+07	676053	0.0289085	strong binder
	51	-115.614	1.76625e+07	8.23708e+06	1.8e+07	3.10363e+06	0.369722	weak binder
	52	-116.422	9.95826e+06	6.71611e+06	1.07753e+07	3.63567e+06	0.50029	weak binder
	57	-123.116	1.52295e+07	3.87695e+06	1.68142e+07	-638442	-0.149155	strong binder
	68	-112.237	1.26976e+07	7.61424e+06	1.1652e+07	4.02603e+06	0.576197	weak binder
	69	-112.476	2.06213e+07	1.05331e+07	1.808e+07	-5792.4	-0.000627219	strong binder
	70	-114.896	3.90863e+06	2720891	4.74991e+06	1.88426e+06	0.569861	weak binder
	75	-120.577	1.82673e+07	9.03018e+06	1.80089e+07	-2.51751e+06	-0.282789	strong binder
	80	-136.286	3.0625e+07	2.11551e+07	2.96001e+07	1.2434e+07	0.608107	weak binder
	86	-64.571	5.87594e+06	3.98347e+06	4.36548e+06	376040	0.127063	strong binder
	87	-82.8327	3.25501e+07	2.35734e+07	3.12167e+07	2.37312e+06	0.104969	strong binder
	88	-106.147	2.0283e+07	1.19651e+07	1.92061e+07	2.20161e+06	0.194321	strong binder
	99	-123.018	3.02561e+07	4.84388e+06	2.64292e+07	-131271	-0.0310244	strong binder
c-di-GMP-sensing riboswitch (98 nt)	7	-112.819	9.49747e+06	4.65005e+06	1.02642e+07	2.64188e+06	0.525703	weak binder
	9	-113.855	38802999	2.07989e+07	3.93416e+07	4.22669e+06	0.200435	strong binder
	34	-116.707	1.89446e+07	1.11542e+07	2.03097e+07	7.19103e+06	0.601362	weak binder
	47	-112.014	2.59891e+07	1.74623e+07	2.98224e+07	8.19045e+06	0.408747	weak binder
	57	-123.085	3.18934e+07	8.44744e+06	3.75451e+07	1.11729e+06	0.112354	strong binder
	69	-112.439	2.12484e+07	1.17145e+07	2.25133e+07	6.53369e+06	0.526408	weak binder
	75	-120.531	2.5973e+07	1.51808e+07	2.6624e+07	808697	0.0519685	strong binder
	86	-64.571	7.76087e+06	5.61614e+06	6.43046e+06	1.69241e+06	0.363694	strong binder
	88	-106.147	2.50226e+07	1.8061e+07	2.18671e+07	9.02675e+06	0.571915	weak binder
Terminator stem (39 nt)	6	-112.474	2.23314e+07	1.12214e+07	1.73782e+07	5.34578e+06	0.612177	weak binder
	7	-112.819	9.49747e+06	4.65005e+06	2.86565e+06	186165	0.132686	strong binder
	19	-136.41	3.6452e+07	2.6847e+07	3.07099e+07	1.37875e+07	0.609581	weak binder
	40	-139.178	2.42395e+07	3474970	1.91485e+07	568400	0.207057	strong binder
	48	-112.555	2.3741e+07	1.62658e+07	1.68279e+07	6.76275e+06	0.586564	weak binder
	75	-120.531	2.5973e+07	1.51808e+07	2.01679e+07	7.13428e+06	0.605225	weak binder
Translation initiation region (60 nt)	47	-112.063	1.93772e+07	1.08742e+07	1.76125e+07	2.14064e+06	0.216579	strong binder
	57	-123.125	2.41063e+07	6.54835e+06	2.13159e+07	295015	0.0509494	strong binder
	69	-112.509	2.0357e+07	1.11537e+07	2.13228e+07	6.43275e+06	0.550614	weak binder
	75	-120.618	2.2371e+07	1.32255e+07	2.33113e+07	1.83224e+06	0.13295	strong binder
	86	-64.6505	6.19589e+06	4.61785e+06	5.94635e+06	422184	0.0952611	strong binder
	99	-123.023	2.87314e+07	6.03959e+06	3.19483e+07	1.19786e+06	0.178364	strong binder
CUUG hairpin (14 nt)	79	-134.119	1.77506e+07	4.61706e+06	2.12566e+07	3.59789e+06	0.650732	weak binder
GAAG hairpin (14 nt)	38	-126.605	1.66711e+07	1.05174e+07	1.7997e+07	6.06802e+06	0.534445	weak binder
	61	-57.9957	5.53749e+07	1.5746e+07	5.71366e+07	1.05297e+07	0.648101	weak binder
	86	-64.6007	6.89993e+06	4.43566e+06	7.05908e+06	2.68603e+06	0.591902	weak binder
Hammerhead ribozyme (54 nt)	69	-112.509	2.0357e+07	1.11537e+07	2.20954e+07	7.92088e+06	0.654285	weak binder
	70	-114.957	5.59972e+06	2.85719e+06	4.38834e+06	1.09318e+06	0.488221	weak binder
	75	-120.618	2.2371e+07	1.32255e+07	2.15699e+07	3.32447e+06	0.260703	strong binder
	99	-123.023	2.87314e+07	6.03959e+06	2.6736e+07	3.13605e+06	0.558002	weak binder
HDV ribozyme (70 nt)	9	-113.948	3.5243e+07	1.82639e+07	2.93535e+07	9.88433e+06	0.649781	weak binder
	57	-123.125	2.41063e+07	6.54835e+06	2.37507e+07	2.34735e+06	0.363831	weak binder
	75	-120.618	2.2371e+07	1.32255e+07	2.34433e+07	6.21823e+06	0.448663	weak binder
	86	-64.6505	6.19589e+06	4.61785e+06	5.62511e+06	2.00921e+06	0.479246	weak binder
	99	-123.023	2.87314e+07	6.03959e+06	2.92317e+07	3.20659e+06	0.521839	weak binder
tRNA (77nt)	9	-113.948	3.5243e+07	1.82639e+07	3.39107e+07	9.18662e+06	0.522755	weak binder
	57	-123.125	2.41063e+07	6.54835e+06	2.54109e+07	4.34513e+06	0.629479	weak binder
	75	-120.618	2.2371e+07	1.32255e+07	2.33819e+07	4.85782e+06	0.351426	weak binder
	83	-61.7801	6.02588e+07	3.88697e+07	4.18596e+07	14780514	0.547398	weak binder
	86	-64.6505	6.19589e+06	4.61785e+06	5.43929e+06	2.37952e+06	0.586963	weak binder
cMyc G-Quardruplex (22 nt)	5	-112.172	2.72363e+07	1.63928e+07	2.95705e+07	2.89352e+06	0.162579	strong binder
	7	-112.622	1.92786e+07	9.14466e+06	1.91624e+07	4.08395e+06	0.449302	weak binder
	9	-114.118	3.20144e+07	4.46985e+06	3.37165e+07	1.02081e+06	0.216847	strong binder
	11	-116.195	2.16433e+07	1.54269e+07	2.10061e+07	4.83444e+06	0.322882	strong binder
	30	-112.672	20718974	4.94999e+06	1.75196e+07	1.33648e+06	0.319302	strong binder
	47	-112.003	2.45238e+07	1.41294e+07	2.19279e+07	-1.90795e+06	-0.15102	strong binder
	52	-116.486	1.88378e+07	10511402	1.80893e+07	3.98722e+06	0.395018	weak binder
	57	-123.159	3.14505e+07	5.95904e+06	2.84081e+07	-1.3676e+06	-0.254079	strong binder
	68	-112.292	1.39754e+07	8.94628e+06	1.40391e+07	137801	0.0153333	strong binder
	69	-112.488	2.30038e+07	1.21399e+07	2.30288e+07	3.64923e+06	0.30027	strong binder
	71	-112.865	6.18499e+06	3.39607e+06	3.20953e+06	-94103.8	-0.0533984	strong binder
	75	-120.548	2.53255e+07	1.38684e+07	2.41543e+07	1.26789e+06	0.0958558	strong binder
	84	-62.1049	6.0566e+07	1.11365e+07	6.6369e+07	7.85212e+06	0.64343	weak binder
	86	-64.4382	8.4552e+06	3.75298e+06	7.59795e+06	1.1392e+06	0.337793	weak binder
	88	-106.273	2.15624e+07	1.57271e+07	2.19611e+07	3.62567e+06	0.226351	strong binder
	99	-123.082	3.03666e+07	6.93323e+06	3.02413e+07	-189486	-0.0274434	strong binder
cKit G-Quardruplex (24 nt)	5	-112.172	2.72363e+07	1.63928e+07	2.962e+07	1.90922e+06	0.107095	strong binder
	7	-112.622	1.92786e+07	9.14466e+06	2.01274e+07	2.31068e+06	0.242025	strong binder
	9	-114.118	3.20144e+07	4.46985e+06	2.97483e+07	-119562	-0.028786	strong binder
	11	-116.195	2.16433e+07	1.54269e+07	1.94345e+07	8.50949e+06	0.614292	weak binder
	15	-121.843	2.04018e+07	1.42381e+07	2.11587e+07	8.88515e+06	0.601719	weak binder
	30	-112.635	2.00498e+07	4.04171e+06	2.08e+07	623036	0.148592	strong binder
	47	-112.003	2.45238e+07	1.41294e+07	2.27512e+07	-1.70124e+06	-0.129785	strong binder
	49	-113.77	2.1073e+07	1.96238e+07	2.36027e+07	1.4155e+07	0.644011	weak binder
	51	-115.635	2.6903e+07	1.93453e+07	3.00333e+07	1.32421e+07	0.613168	weak binder
	52	-116.486	1.88378e+07	10511402	1.64474e+07	1.72773e+06	0.188256	strong binder
	55	-121.176	3.27815e+07	1.92747e+07	3.10696e+07	1.20865e+07	0.661618	weak binder
	57	-123.159	3.14505e+07	5.95904e+06	2.5065e+07	-497636	-0.104784	strong binder
	68	-112.292	1.39754e+07	8.94628e+06	1.2803e+07	3.16912e+06	0.386676	weak binder
	69	-112.488	2.30038e+07	1.21399e+07	2.19271e+07	1.38021e+06	0.119274	strong binder
	71	-112.865	6.18499e+06	3.39607e+06	2.88853e+06	-382608	-0.241234	strong binder
	75	-120.548	2.53255e+07	1.38684e+07	2.26238e+07	-1.23909e+06	-0.100016	strong binder
	84	-62.1049	6.0566e+07	1.11365e+07	6.02335e+07	6.91097e+06	0.623993	weak binder
	86	-64.4382	8.4552e+06	3.75298e+06	7.4818e+06	1.54456e+06	0.465101	weak binder
	88	-106.273	2.15624e+07	1.57271e+07	1.89135e+07	6.48138e+06	0.469834	weak binder
	99	-123.082	3.03666e+07	6.93323e+06	2.98492e+07	1.70634e+06	0.250376	strong binder
DNA duplex (24 nt)	70	-114.921	5.22877e+06	3.7281e+06	5.25729e+06	1.96236e+06	0.523513	weak binder
Tel26 G-Quardruplex (26 nt)	5	-112.172	2.72363e+07	1.63928e+07	3.12153e+07	8.71916e+06	0.464091	weak binder
	9	-114.118	3.20144e+07	4.46985e+06	3.56582e+07	1.11696e+06	0.224351	strong binder
	11	-116.195	2.16433e+07	1.54269e+07	2.2576e+07	1.01063e+07	0.628042	weak binder
	20	-142.661	2.27073e+07	5.70881e+06	2.03455e+07	2.52572e+06	0.493785	weak binder
	30	-112.635	2.00498e+07	4.04171e+06	1.96792e+07	1.0578e+06	0.266648	strong binder
	45	-108.431	1.94744e+07	1.5874e+07	2.09805e+07	9.50668e+06	0.555893	weak binder
	47	-112.003	2.45238e+07	1.41294e+07	2.16786e+07	-434487	-0.0347864	strong binder
	57	-123.159	3.14505e+07	5.95904e+06	3.17629e+07	-176127	-0.0292656	strong binder
	68	-112.292	1.39754e+07	8.94628e+06	1.35417e+07	1.69408e+06	0.195426	strong binder
	69	-112.488	2.30038e+07	1.21399e+07	2.50573e+07	5.96226e+06	0.450878	weak binder
	71	-112.865	6.18499e+06	3.39607e+06	7.02717e+06	348807	0.0903997	strong binder
	70	-114.921	5.22877e+06	3.7281e+06	5.34068e+06	2.15479e+06	0.565874	weak binder
	75	-120.548	2.53255e+07	1.38684e+07	2.32479e+07	247620	0.0194507	strong binder
	88	-106.273	2.15624e+07	1.57271e+07	2.25621e+07	8.22947e+06	0.50008	weak binder
	99	-123.082	3.03666e+07	6.93323e+06	2.9802e+07	408535	0.0600404	strong binder
wtTel26 G-Quardruplex (26 nt)	5	-112.172	2.72363e+07	1.63928e+07	2.4902e+07	7.55433e+06	0.504032	weak binder
	7	-112.622	1.92786e+07	9.14466e+06	3.98132e+07	8.48574e+06	0.449334	weak binder
	9	-114.118	3.20144e+07	4.46985e+06	2.73341e+07	1.41577e+06	0.37097	strong binder
	11	-116.195	2.16433e+07	1.54269e+07	2.5311e+07	1.15015e+07	0.637514	weak binder
	19	-136.402	3.41767e+07	2.41146e+07	3.10265e+07	1.29267e+07	0.590483	weak binder
	47	-112.003	2.45238e+07	1.41294e+07	2.22105e+07	4.88967e+06	0.382108	weak binder
	57	-123.159	3.14505e+07	5.95904e+06	2.73045e+07	87447.1	0.016903	strong binder
	68	-112.292	1.39754e+07	8.94628e+06	1.2157e+07	3.9879e+06	0.512438	weak binder
	69	-112.488	2.30038e+07	1.21399e+07	2.32024e+07	3.09322e+06	0.252616	strong binder
	71	-112.865	6.18499e+06	3.39607e+06	5.57386e+06	431259	0.140911	strong binder
	75	-120.548	2.53255e+07	1.38684e+07	2.24914e+07	2.87384e+06	0.233334	strong binder
	99	-123.082	3.03666e+07	6.93323e+06	3.13744e+07	-732367	-0.102238	strong binder
MptpA (18 kDa, strong binder)	57	-123.053	1.96769e+07	3.89161e+06	2.44136e+07	1.21536e+06	0.251711	strong binder
PtkA (30 kDA, strong binder)	1	-62.0447	1.84272e+07	9.65242e+06	1.64885e+07	-61433	-0.00711282	strong binder
	non assignable	-112.153	3.06318e+07	2.17504e+07	2.99256e+07	3.76971e+06	0.177407	strong binder
	10	-114.738	3.90123e+07	7.66332e+06	3.43482e+07	713136	0.105695	strong binder
	11	-116.192	1.89813e+07	1.33772e+07	2.05859e+07	-276229	-0.0190396	strong binder
	15	-121.82	2.23099e+07	9.47734e+06	2.23315e+07	1.88845e+06	0.199067	strong binder
	18	-134.116	2.93245e+07	1.37086e+07	28540471	731423	0.0548207	strong binder
	19	-136.341	3.47973e+07	2.45826e+07	3.43276e+07	7.11437e+06	0.293366	strong binder
	35	-116.694	1.7303e+07	8.37655e+06	1.70162e+07	-895766	-0.10874	strong binder
	47	-111.981	1.57322e+07	1.18697e+07	1.58363e+07	2.34847e+06	0.196554	strong binder
	48	-112.482	1.65312e+07	1.17139e+07	1.56626e+07	1.69606e+06	0.152819	strong binder
	53	-117.383	1.04095e+07	7.56139e+06	1.22601e+07	2.13713e+06	0.239975	strong binder
	56	-121.87	1.54567e+07	9.61933e+06	1.5888e+07	2.20515e+06	0.223019	strong binder
	57	-122.942	2.17605e+07	2.77073e+06	2.07062e+07	465756	0.176658	strong binder
	non assignable	-112.417	3.20279e+07	8.87251e+06	3.45522e+07	487499	0.0509306	strong binder
	72	-116.264	2.14119e+07	1.54995e+07	2.84972e+07	-441265	-0.0213912	strong binder
	75	-120.466	2.17417e+07	1.47492e+07	2.41089e+07	2.91637e+06	0.178316	strong binder
	76	-121.842	1.85316e+07	7.81158e+06	2.22488e+07	2.36409e+06	0.252077	strong binder
	82	-57.7518	4.975e+07	2.52791e+07	5.27651e+07	4.91784e+06	0.183426	strong binder
	83	-61.6633	4.82095e+07	2.28296e+07	4.16506e+07	-530736	-0.0269086	strong binder
	85	-62.3827	3.69751e+07	2.40423e+07	4.34476e+07	8.52126e+06	0.301628	strong binder
	86	-64.2219	5.363e+06	3.85368e+06	5.32596e+06	332611	0.0869102	strong binder
	99	-122.85	2.86338e+07	2.99766e+06	3.42254e+07	-731363	-0.204119	strong binder
EphA2 (34 kDA, strong binder)	38	-126.589	1.30097e+07	1.16156e+07	1.60435e+07	3.2174e+06	0.224611	strong binder
	57	-123.116	2.28963e+07	2.82697e+06	1.98054e+07	-464695	-0.190033	strong binder
	non assignable	-112.476	1.91013e+07	8.09652e+06	1.7098e+07	540552	0.074586	strong binder
Ribosomal protein S1 (61 kDa, strong binder)	11	-116.222	1.8279e+07	1.18197e+07	1.91711e+07	4.06063e+06	0.327559	strong binder
	34	-116.721	1.54689e+07	1.07302e+07	1.9277e+07	2.23007e+06	0.166774	strong binder
	57	-123.085	1.87084e+07	3.53888e+06	1.69899e+07	563026	0.175191	strong binder
	non assignable	-112.476	2.05921e+07	9.62289e+06	2.36297e+07	1.12495e+06	0.101875	strong binder
	83	-61.7189	3.82933e+07	1.88585e+07	3.862e+07	-1.12759e+06	-0.0592863	strong binder
	99	-122.951	2.96473e+07	3.22392e+06	3.03442e+07	-383800	-0.116314	strong binder
T7 RNAP (100kDA, stong binder)	non assignable	-112.194	2.50317e+07	1.26899e+07	26113964	2.77744e+06	0.2098	strong binder
	11	-116.222	1.51623e+07	1.19556e+07	1.70625e+07	645947	0.0480119	strong binder
	12	-117.473	2.4361e+07	1.86991e+07	2.60104e+07	2.21067e+06	0.110727	strong binder
	18	-134.145	2.31825e+07	1.76253e+07	2.42408e+07	3.2751e+06	0.177706	strong binder
	19	-136.379	2.90851e+07	1.90638e+07	2.83552e+07	1.62642e+06	0.0875102	strong binder
	24	-70.2283	1.00495e+08	5.91591e+07	1.02905e+08	1.58349e+06	0.0261399	strong binder
	29	-113.799	1.78992e+07	1.25837e+07	1.75105e+07	3.37931e+06	0.274509	strong binder
	31	-114.624	2.06508e+07	1.48587e+07	2.43517e+07	4.80364e+06	0.274154	strong binder
	32	-114.841	4.68059e+07	3.87925e+07	5.11804e+07	8.4374e+06	0.198911	strong binder
	33	-115.953	4.06471e+07	1.89097e+07	4.57314e+07	6.87713e+06	0.32325	strong binder
	34	-116.721	1.69235e+07	1.09764e+07	1.88024e+07	-1.16897e+06	-0.0958552	strong binder
	39	-133.892	3.72493e+07	2.24545e+07	3.87201e+07	7.14868e+06	0.30627	strong binder
	45	-108.367	1.16442e+07	6.30226e+06	1.15988e+07	1.63021e+06	0.259684	strong binder
	46	-110.35	1.22035e+07	1.25952e+07	1.42706e+07	2.07745e+06	0.141049	strong binder
	47	-112.049	1.72916e+07	7.49699e+06	1.49739e+07	845413	0.130222	strong binder
	48	-112.555	1.43194e+07	6.9421e+06	1.62863e+07	614668	0.0778487	strong binder
	49	-113.74	1.23513e+07	9.80179e+06	1.5981e+07	3.83021e+06	0.302014	strong binder
	52	-116.46	1.09274e+07	5.50627e+06	1.21369e+07	1.74137e+06	0.284738	strong binder
	53	-117.436	9.85432e+06	5.11501e+06	1.01849e+07	251812	0.0476321	strong binder
	56	-123.085	2.02964e+07	2.80443e+06	2.0474e+07	-828198	-0.292757	strong binder
	57	-121.888	1.22489e+07	9.17736e+06	1.33785e+07	3.24583e+06	0.323816	strong binder
	66	-110.519	2.87354e+07	1.66249e+07	3.59063e+07	4.54632e+06	0.218851	strong binder
	non assignable	-112.369	1.12544e+07	2.59261e+06	1.97226e+07	479239	0.10548	strong binder
	72	-116.29	2.03188e+07	1.09135e+07	1.90239e+07	2.51306e+06	0.245945	strong binder
	79	-134.368	1.64164e+07	1.03446e+07	1.95883e+07	2.18506e+06	0.177023	strong binder
	83	-61.7189	3.20226e+07	1.4301e+07	1.99039e+07	19949.5	0.00224433	strong binder
	86	-64.3672	6.18526e+06	4.04075e+06	6.83324e+06	-482208	-0.10802	strong binder
	87	-82.8327	4.0668e+07	2.58026e+07	3.88572e+07	7.83305e+06	0.317723	strong binder
	95	-116.004	1.53138e+07	1.25908e+07	1.61766e+07	3.88812e+06	0.292334	strong binder
	99	-122.951	3.05998e+07	3.68272e+06	2.74351e+07	380823	0.115336	strong binder
